# Supplementary material for: Radiation dose is associated with improved local control for large, but not small, hepatocellular carcinomas
Source: Radiat Oncol. 2023 Aug 11;18:133. doi: 10.1186/s13014-023-02318-0 (PMC10422771; doi:10.1186/s13014-023-02318-0)
Supplement: Supplementary file 16 — Supplementary Material 16 [file 13014_2023_2318_MOESM16_ESM.xlsx]

## Sheet: HR of Local Recurrence per 10 u
	Tumor		𝛂/β = 10			𝛂/β = 7			𝛂/β = 3
log_vol	Volume	Diameter	HR	LB	UB	HR	LB	UB	HR	LB	UB
0	1	1.2407	0.723127	0.521049	1.00358	0.783142	0.613135	1.00029	0.892	0.796828	0.998539
0.05	1.05127	1.26155	0.723051	0.521003	1.00345	0.783074	0.613091	1.00018	0.891972	0.79681	0.998498
0.1	1.10517	1.28275	0.722971	0.520955	1.00332	0.783002	0.613045	1.00008	0.891942	0.796791	0.998455
0.15	1.16183	1.30431	0.722887	0.520904	1.00319	0.782927	0.612996	0.999965	0.891911	0.796772	0.99841
0.2	1.2214	1.32623	0.722798	0.520851	1.00305	0.782848	0.612945	0.999847	0.891878	0.796751	0.998363
0.25	1.28403	1.34852	0.722705	0.520795	1.0029	0.782765	0.612891	0.999723	0.891844	0.796729	0.998314
0.3	1.34986	1.37119	0.722607	0.520736	1.00274	0.782678	0.612835	0.999592	0.891808	0.796706	0.998262
0.35	1.41907	1.39423	0.722505	0.520674	1.00257	0.782586	0.612775	0.999455	0.89177	0.796682	0.998207
0.4	1.49182	1.41766	0.722397	0.520609	1.0024	0.78249	0.612712	0.999311	0.89173	0.796657	0.99815
0.45	1.56831	1.44149	0.722283	0.52054	1.00221	0.782389	0.612647	0.99916	0.891688	0.79663	0.998089
0.5	1.64872	1.46572	0.722164	0.520468	1.00202	0.782282	0.612577	0.999001	0.891644	0.796602	0.998026
0.55	1.73325	1.49035	0.722038	0.520392	1.00182	0.78217	0.612504	0.998834	0.891598	0.796572	0.99796
0.6	1.82212	1.5154	0.721906	0.520313	1.00161	0.782053	0.612427	0.998659	0.891549	0.796541	0.99789
0.65	1.91554	1.54086	0.721768	0.520229	1.00138	0.781929	0.612347	0.998475	0.891498	0.796508	0.997817
0.7	2.01375	1.56676	0.721622	0.52014	1.00115	0.781799	0.612262	0.998282	0.891444	0.796473	0.99774
0.75	2.117	1.59309	0.721469	0.520048	1.0009	0.781662	0.612172	0.998079	0.891388	0.796436	0.997659
0.8	2.22554	1.61987	0.721308	0.51995	1.00064	0.781519	0.612078	0.997865	0.891328	0.796398	0.997575
0.85	2.33965	1.64709	0.721139	0.519847	1.00037	0.781368	0.611979	0.997642	0.891266	0.796357	0.997486
0.9	2.4596	1.67477	0.720961	0.519739	1.00009	0.781209	0.611875	0.997406	0.8912	0.796314	0.997393
0.95	2.58571	1.70292	0.720774	0.519626	0.999788	0.781042	0.611765	0.99716	0.891131	0.796269	0.997295
1	2.71828	1.73154	0.720578	0.519506	0.999473	0.780867	0.611649	0.9969	0.891059	0.796221	0.997192
1.05	2.85765	1.76064	0.720372	0.519381	0.999143	0.780683	0.611528	0.996628	0.890982	0.796171	0.997085
1.1	3.00417	1.79023	0.720155	0.519248	0.998795	0.780489	0.6114	0.996343	0.890902	0.796118	0.996972
1.15	3.15819	1.82032	0.719927	0.519109	0.998431	0.780286	0.611265	0.996043	0.890818	0.796061	0.996853
1.2	3.32012	1.85091	0.719687	0.518963	0.998048	0.780072	0.611123	0.995728	0.890729	0.796002	0.996729
1.25	3.49034	1.88202	0.719435	0.518809	0.997646	0.779847	0.610973	0.995398	0.890636	0.79594	0.996599
1.3	3.6693	1.91365	0.719171	0.518647	0.997224	0.779611	0.610816	0.995052	0.890538	0.795874	0.996463
1.35	3.85743	1.94581	0.718893	0.518476	0.996781	0.779363	0.61065	0.994688	0.890435	0.795804	0.99632
1.4	4.0552	1.97851	0.718601	0.518297	0.996316	0.779102	0.610475	0.994307	0.890327	0.79573	0.99617
1.45	4.26311	2.01176	0.718294	0.518108	0.995827	0.778828	0.610291	0.993907	0.890213	0.795652	0.996013
1.5	4.48169	2.04557	0.717971	0.517909	0.995315	0.77854	0.610097	0.993487	0.890094	0.79557	0.995848
1.55	4.71147	2.07995	0.717632	0.5177	0.994777	0.778237	0.609893	0.993047	0.889968	0.795483	0.995676
1.6	4.95303	2.1149	0.717276	0.51748	0.994212	0.777919	0.609678	0.992585	0.889836	0.795391	0.995496
1.65	5.20698	2.15045	0.716902	0.517248	0.99362	0.777584	0.609451	0.992101	0.889697	0.795294	0.995307
1.7	5.47395	2.18659	0.716508	0.517004	0.992999	0.777233	0.609212	0.991593	0.889552	0.795191	0.995109
1.75	5.7546	2.22334	0.716095	0.516747	0.992347	0.776864	0.60896	0.991061	0.889398	0.795082	0.994902
1.8	6.04965	2.2607	0.715661	0.516477	0.991663	0.776476	0.608695	0.990504	0.889237	0.794967	0.994686
1.85	6.35982	2.2987	0.715205	0.516192	0.990945	0.776068	0.608415	0.98992	0.889068	0.794845	0.994459
1.9	6.68589	2.33733	0.714726	0.515892	0.990193	0.77564	0.60812	0.989308	0.88889	0.794716	0.994223
1.95	7.02869	2.37661	0.714222	0.515577	0.989404	0.77519	0.607808	0.988666	0.888702	0.794579	0.993975
2	7.38906	2.41656	0.713694	0.515244	0.988577	0.774717	0.60748	0.987995	0.888506	0.794434	0.993717
2.05	7.7679	2.45717	0.713138	0.514894	0.987709	0.774221	0.607133	0.987291	0.888299	0.79428	0.993447
2.1	8.16617	2.49846	0.712555	0.514526	0.9868	0.773699	0.606768	0.986555	0.888082	0.794117	0.993165
2.15	8.58486	2.54045	0.711942	0.514137	0.985847	0.773151	0.606382	0.985784	0.887853	0.793944	0.992871
2.2	9.02501	2.58315	0.711298	0.513728	0.984849	0.772575	0.605975	0.984978	0.887613	0.79376	0.992564
2.25	9.48774	2.62656	0.710622	0.513297	0.983803	0.77197	0.605545	0.984134	0.887361	0.793565	0.992244
2.3	9.97418	2.67071	0.709912	0.512843	0.982707	0.771334	0.605091	0.983252	0.887096	0.793357	0.99191
2.35	10.4856	2.71559	0.709166	0.512364	0.98156	0.770667	0.604611	0.982329	0.886817	0.793137	0.991562
2.4	11.0232	2.76123	0.708383	0.51186	0.980358	0.769966	0.604105	0.981365	0.886524	0.792903	0.991201
2.45	11.5883	2.80764	0.70756	0.511328	0.9791	0.769229	0.60357	0.980358	0.886217	0.792653	0.990824
2.5	12.1825	2.85482	0.706697	0.510768	0.977784	0.768456	0.603004	0.979305	0.885893	0.792388	0.990433
2.55	12.8071	2.9028	0.70579	0.510177	0.976406	0.767644	0.602406	0.978206	0.885553	0.792106	0.990026
2.6	13.4637	2.95159	0.704838	0.509553	0.974965	0.766791	0.601774	0.977059	0.885196	0.791805	0.989603
2.65	14.154	3.00119	0.703839	0.508896	0.973458	0.765896	0.601106	0.975862	0.884821	0.791484	0.989165
2.7	14.8797	3.05163	0.70279	0.508203	0.971882	0.764955	0.600399	0.974613	0.884427	0.791142	0.988711
2.75	15.6426	3.10292	0.701689	0.507472	0.970235	0.763968	0.599651	0.973312	0.884012	0.790777	0.98824
2.8	16.4446	3.15507	0.700533	0.506701	0.968513	0.762932	0.598859	0.971955	0.883577	0.790388	0.987753
2.85	17.2878	3.20809	0.69932	0.505887	0.966715	0.761843	0.598021	0.970543	0.883119	0.789972	0.987249
2.9	18.1741	3.26201	0.698047	0.505028	0.964838	0.760701	0.597134	0.969073	0.882639	0.789528	0.98673
2.95	19.106	3.31683	0.696712	0.504121	0.962878	0.759502	0.596194	0.967544	0.882134	0.789054	0.986194
3	20.0855	3.37257	0.69531	0.503164	0.960833	0.758244	0.595198	0.965954	0.881603	0.788546	0.985642
3.05	21.1153	3.42926	0.69384	0.502153	0.958699	0.756923	0.594142	0.964302	0.881045	0.788002	0.985075
3.1	22.198	3.48689	0.692298	0.501086	0.956476	0.755537	0.593023	0.962587	0.88046	0.787421	0.984492
3.15	23.3361	3.54549	0.690681	0.499959	0.954158	0.754083	0.591837	0.960807	0.879844	0.786798	0.983895
3.2	24.5325	3.60508	0.688984	0.498768	0.951744	0.752557	0.590578	0.958962	0.879198	0.78613	0.983284
3.25	25.7903	3.66567	0.687205	0.497509	0.949231	0.750956	0.589243	0.957051	0.878519	0.785414	0.982661
3.3	27.1126	3.72727	0.68534	0.496179	0.946616	0.749277	0.587825	0.955074	0.877806	0.784646	0.982026
3.35	28.5027	3.78991	0.683385	0.494773	0.943897	0.747516	0.58632	0.953029	0.877056	0.783821	0.981382
3.4	29.9641	3.85361	0.681335	0.493287	0.941071	0.745669	0.584722	0.950917	0.876269	0.782936	0.980729
3.45	31.5004	3.91837	0.679187	0.491715	0.938136	0.743732	0.583025	0.948739	0.875443	0.781986	0.980069
3.5	33.1155	3.98423	0.676937	0.490053	0.93509	0.741702	0.581221	0.946493	0.874575	0.780965	0.979405
3.55	34.8133	4.05119	0.674578	0.488294	0.93193	0.739573	0.579304	0.944182	0.873663	0.779867	0.97874
3.6	36.5982	4.11927	0.672108	0.486434	0.928656	0.737342	0.577267	0.941806	0.872706	0.778687	0.978076
3.65	38.4747	4.1885	0.669521	0.484465	0.925265	0.735003	0.5751	0.939367	0.8717	0.777418	0.977417
3.7	40.4473	4.2589	0.666812	0.482382	0.921757	0.732553	0.572796	0.936867	0.870645	0.776053	0.976766
3.75	42.5211	4.33047	0.663976	0.480176	0.91813	0.729986	0.570346	0.934308	0.869536	0.774584	0.976128
3.8	44.7012	4.40325	0.661008	0.477842	0.914384	0.727297	0.56774	0.931695	0.868373	0.773005	0.975506
3.85	46.9931	4.47725	0.657901	0.47537	0.91052	0.72448	0.564968	0.929029	0.867151	0.771305	0.974907
3.9	49.4024	4.5525	0.654651	0.472753	0.906537	0.721532	0.562019	0.926317	0.865868	0.769477	0.974335
3.95	51.9354	4.62901	0.651252	0.469982	0.902437	0.718444	0.558882	0.923562	0.864522	0.76751	0.973797
4	54.5982	4.70681	0.647698	0.467048	0.898221	0.715213	0.555546	0.92077	0.863109	0.765395	0.973298
4.05	57.3975	4.78591	0.643982	0.46394	0.893892	0.711832	0.551997	0.917948	0.861626	0.763121	0.972847
4.1	60.3403	4.86635	0.640098	0.46065	0.889451	0.708295	0.548224	0.915102	0.86007	0.760678	0.97245
4.15	63.434	4.94813	0.636041	0.457167	0.884903	0.704595	0.544214	0.91224	0.858437	0.758053	0.972115
4.2	66.6863	5.03129	0.631804	0.453479	0.880252	0.700726	0.539952	0.909371	0.856724	0.755235	0.971851
4.25	70.1054	5.11585	0.627379	0.449576	0.875502	0.696682	0.535427	0.906503	0.854926	0.752212	0.971667
4.3	73.6998	5.20183	0.622762	0.445446	0.87066	0.692456	0.530622	0.903647	0.853041	0.748971	0.971572
4.35	77.4785	5.28925	0.617944	0.441077	0.865732	0.688041	0.525526	0.900811	0.851063	0.745499	0.971575
4.4	81.4509	5.37814	0.612919	0.436458	0.860724	0.683429	0.520124	0.898008	0.848989	0.741785	0.971687
4.45	85.6269	5.46853	0.607681	0.431576	0.855646	0.678615	0.514403	0.895249	0.846814	0.737813	0.971918
4.5	90.0171	5.56044	0.602222	0.426419	0.850505	0.67359	0.508349	0.892544	0.844533	0.733572	0.972278
4.55	94.6324	5.65389	0.596537	0.420976	0.845311	0.668348	0.50195	0.889907	0.842142	0.729049	0.972779
4.6	99.4843	5.74891	0.590617	0.415235	0.840075	0.662881	0.495195	0.88735	0.839636	0.72423	0.973432
4.65	104.585	5.84553	0.584458	0.409186	0.834806	0.657182	0.488073	0.884885	0.837009	0.719104	0.974247
4.7	109.947	5.94377	0.578052	0.402818	0.829516	0.651243	0.480574	0.882524	0.834257	0.713658	0.975236
4.75	115.584	6.04366	0.571393	0.396122	0.824217	0.645058	0.472691	0.880279	0.831373	0.707879	0.976411
4.8	121.51	6.14523	0.564476	0.38909	0.818919	0.638619	0.464417	0.878164	0.828352	0.701758	0.977783
4.85	127.74	6.24851	0.557294	0.381715	0.813634	0.63192	0.455749	0.87619	0.825188	0.695282	0.979365
4.9	134.29	6.35353	0.549842	0.373993	0.808375	0.624952	0.446682	0.874369	0.821875	0.688443	0.981168
4.95	141.175	6.4603	0.542116	0.365921	0.803152	0.61771	0.437219	0.872712	0.818406	0.68123	0.983205
5	148.413	6.56888	0.534111	0.357498	0.797976	0.610188	0.427361	0.871229	0.814775	0.673634	0.985489
5.05	156.022	6.67928	0.525823	0.348725	0.792859	0.602378	0.417112	0.869932	0.810976	0.665648	0.988032
5.1	164.022	6.79153	0.517248	0.339607	0.787809	0.594276	0.406482	0.86883	0.807	0.657266	0.990847
5.15	172.431	6.90567	0.508385	0.330152	0.782837	0.585876	0.39548	0.867933	0.802842	0.64848	0.993949
5.2	181.272	7.02173	0.49923	0.320369	0.777949	0.577173	0.38412	0.86725	0.798494	0.639286	0.997352
5.25	190.566	7.13974	0.489785	0.310273	0.773154	0.568163	0.372419	0.86679	0.793948	0.629679	1.00107
5.3	200.337	7.25973	0.480047	0.29988	0.768457	0.558843	0.360396	0.86656	0.789198	0.619658	1.00512
5.35	210.608	7.38174	0.470019	0.289211	0.763864	0.54921	0.348074	0.866571	0.784234	0.60922	1.00952
5.4	221.406	7.5058	0.459702	0.278289	0.759377	0.539262	0.335479	0.866829	0.779049	0.598365	1.01429
5.45	232.758	7.63195	0.449101	0.267141	0.755001	0.528998	0.322639	0.867343	0.773635	0.587095	1.01945
5.5	244.692	7.76021	0.438219	0.255797	0.750737	0.518418	0.309585	0.86812	0.767985	0.575411	1.02501
5.55	257.238	7.89063	0.427064	0.244291	0.746586	0.507524	0.296353	0.86917	0.762089	0.563319	1.031
5.6	270.426	8.02325	0.415643	0.232658	0.742546	0.496318	0.282977	0.870501	0.75594	0.550823	1.03744
5.65	284.291	8.15809	0.403966	0.220937	0.738618	0.484805	0.269499	0.872121	0.749529	0.537931	1.04436
5.7	298.867	8.2952	0.392043	0.20917	0.734798	0.472989	0.255959	0.87404	0.742848	0.524654	1.05178
5.75	314.191	8.43461	0.379888	0.197399	0.731085	0.460877	0.2424	0.876269	0.735888	0.511002	1.05974
5.8	330.3	8.57636	0.367517	0.185668	0.727474	0.448479	0.228868	0.878817	0.728642	0.49699	1.06827
5.85	347.234	8.7205	0.354945	0.174023	0.723961	0.435805	0.215409	0.881697	0.721102	0.482632	1.0774
5.9	365.037	8.86706	0.342192	0.16251	0.720542	0.422866	0.20207	0.884921	0.713259	0.467948	1.08717
5.95	383.753	9.01608	0.329279	0.151175	0.717212	0.409679	0.188898	0.888502	0.705105	0.452957	1.09762
6	403.429	9.16761	0.316228	0.140063	0.713966	0.396258	0.175942	0.892455	0.696634	0.437684	1.10879
6.05	424.113	9.32168	0.303066	0.12922	0.710797	0.382623	0.163248	0.896795	0.687839	0.422152	1.12074
6.1	445.858	9.47835	0.28982	0.118688	0.707699	0.368795	0.150863	0.901542	0.678712	0.406391	1.13352
6.15	468.717	9.63764	0.276518	0.108508	0.704667	0.354796	0.138831	0.906712	0.669248	0.390431	1.14718
6.2	492.749	9.79962	0.263192	0.098718	0.701695	0.340652	0.127195	0.912328	0.659441	0.374305	1.16179
6.25	518.013	9.96431	0.249874	0.0893522	0.698775	0.32639	0.115994	0.918412	0.649286	0.35805	1.17741
6.3	544.572	10.1318	0.2366	0.0804416	0.695902	0.31204	0.105265	0.924987	0.638779	0.341703	1.19413
6.35	572.493	10.3021	0.223404	0.0720125	0.693068	0.297635	0.0950415	0.932083	0.627917	0.325305	1.21203
6.4	601.845	10.4752	0.210325	0.0640863	0.690268	0.283207	0.0853507	0.939727	0.616697	0.308898	1.2312
6.45	632.702	10.6512	0.1974	0.0566795	0.687495	0.268793	0.0762167	0.947951	0.605117	0.292528	1.25173
6.5	665.142	10.8303	0.184668	0.0498032	0.684741	0.25443	0.0676582	0.956792	0.593178	0.276241	1.27375
6.55	699.244	11.0123	0.172168	0.0434628	0.682002	0.240158	0.0596881	0.966288	0.580881	0.260084	1.29736
6.6	735.095	11.1973	0.159938	0.0376581	0.679269	0.226016	0.0523138	0.97648	0.568229	0.244107	1.32272
6.65	772.784	11.3855	0.148016	0.0323836	0.676537	0.212046	0.0455369	0.987414	0.555224	0.228359	1.34996
6.7	812.406	11.5769	0.13644	0.0276282	0.673799	0.19829	0.0393529	0.99914	0.541874	0.212889	1.37925
6.75	854.059	11.7714	0.125245	0.023376	0.671049	0.18479	0.033752	1.01171	0.528185	0.197749	1.41078
6.8	897.847	11.9693	0.114466	0.0196062	0.668279	0.171588	0.0287187	1.0252	0.514167	0.182985	1.44475
6.85	943.881	12.1704	0.104132	0.0162942	0.665484	0.158724	0.0242323	1.03965	0.499831	0.168647	1.48139
6.9	992.275	12.375	0.0942732	0.0134118	0.662657	0.146239	0.0202679	1.05516	0.485191	0.154778	1.52096
6.95	1043.15	12.583	0.0849134	0.0109281	0.659791	0.134172	0.0167962	1.07179	0.470263	0.141422	1.56374
7	1096.63	12.7944	0.076074	0.00881022	0.65688	0.122558	0.0137847	1.08964	0.455064	0.128618	1.61006
7.05	1152.86	13.0095	0.0677717	0.00702383	0.653917	0.11143	0.0111983	1.1088	0.439615	0.116403	1.66027
7.1	1211.97	13.2281	0.0600188	0.00553431	0.650896	0.10082	0.00900021	1.12939	0.423939	0.104808	1.71479
7.15	1274.11	13.4504	0.0528228	0.0043072	0.64781	0.0907536	0.00715252	1.15151	0.408062	0.0938596	1.77408
7.2	1339.43	13.6765	0.0461861	0.00330901	0.644652	0.0812526	0.00561724	1.17531	0.392012	0.0835787	1.83866
7.25	1408.1	13.9063	0.0401062	0.00250775	0.641416	0.0723351	0.00435694	1.20093	0.375818	0.073981	1.90913
7.3	1480.3	14.14	0.0345756	0.0018735	0.638095	0.0640135	0.00333549	1.22852	0.359516	0.0650759	1.98617
7.35	1556.2	14.3777	0.0295817	0.00137876	0.634682	0.0562954	0.00251864	1.25829	0.343139	0.0568664	2.07055
7.4	1635.98	14.6193	0.0251075	0.000998757	0.63117	0.0491829	0.00187455	1.29042	0.326727	0.0493493	2.16316
7.45	1719.86	14.865	0.0211316	0.000711563	0.627553	0.0426724	0.00137414	1.32515	0.310318	0.042515	2.26502
7.5	1808.04	15.1148	0.0176288	0.000498175	0.623823	0.0367551	0.000991355	1.36272	0.293956	0.0363477	2.37733
7.55	1900.74	15.3689	0.0145706	0.000342436	0.619973	0.0314171	0.000703299	1.40343	0.277685	0.0308258	2.50144
7.6	1998.2	15.6272	0.0119258	0.000230886	0.615996	0.0266391	0.000490219	1.4476	0.26155	0.0259225	2.63895
7.65	2100.65	15.8898	0.00966139	0.000152549	0.611885	0.0223975	0.000335418	1.49559	0.245597	0.0216061	2.7917
7.7	2208.35	16.1568	0.00774289	9.86652e-05	0.607634	0.0186645	0.000225069	1.54781	0.229874	0.0178408	2.96187
7.75	2321.57	16.4284	0.00613532	6.24006e-05	0.603233	0.015409	0.000147961	1.60473	0.214429	0.0145875	3.15199
7.8	2440.6	16.7045	0.00480385	3.85466e-05	0.598678	0.012597	9.51976e-05	1.66688	0.19931	0.0118049	3.36508
7.85	2565.73	16.9852	0.00371445	2.32291e-05	0.593959	0.0101922	5.98785e-05	1.73487	0.184564	0.00944986	3.60469
7.9	2697.28	17.2707	0.00283448	1.36389e-05	0.58907	0.00815749	3.67772e-05	1.8094	0.170236	0.00747874	3.87504
7.95	2835.57	17.5609	0.0021332	7.79195e-06	0.584004	0.00645483	2.20303e-05	1.89125	0.156372	0.00584815	4.18118
8	2980.96	17.8561	0.00158219	4.3254e-06	0.578753	0.00504662	1.28541e-05	1.98135	0.143012	0.00451573	4.52918
